# Supplementary material for: Identifying the active components through the behaviour change techniques taxonomy in complex interventions for people living with multiple long‐term health conditions: A systematic review
Source: Br J Health Psychol. 2025 Aug 27;30(3):e70019. doi: 10.1111/bjhp.70019 (PMC12391746; doi:10.1111/bjhp.70019)
Supplement: Supplementary file 4 — Supplementary Table 2: Characteristics, intervention details, findings and quality assessment of the 59 included RCTs. [file BJHP-30-0-s005.xlsx]

## Sheet: Sheet1
Lead Author Year Country	Participant condition 1 Participant condition 2 Other conditions	LTC combination	Study n Intervention n Control n Carers n	Intervention length Follow-up timepoints	Primary outcome Timepoint Effectiveness	Category	Behavioural target	Quality assessment (RoB-2)
Ali 2020 India	Depression Type 2 Diabetes	Physical-Mental	404 196 208	12 months Baseline, 6, 12, 18, 24 months	Composite depression and clinical 24 months Yes	Collaborative care	Nutrition Physical exercise Medication adherence Smoking cessation	Low
Aragones 2019 Spain	Depression and Chronic Musculoskeletal Pain	Physical-Mental	41 21 20	3 months Baseline, 3, 6, 12 months.	Depression 12 months Yes	Self-management	Psychological wellbeing	Low
Barley, 2014, UK	Coronary heart disease Depression	Physical-Mental	81 41 40	6 months. Baseline, 1, 3, 6, 12 months.	N/A Feasibility and acceptability	Self-management	Psychological wellbeing	Low
Barrowclough, 2001, UK	Schizophrenia Substance Abuse disorder	Mental-Mental	33 patient carer dyads	9 months. Baseline, 9 months and 12 months.	Functioning 9 and 12 months Yes	Cognitive and/or Behavioural Activation	Substance use cessation	Some concerns
Battersby, 2013, Australia	Alcohol use disorder AND one or more of: -Cardiovascular -Musculoskeletal -Gastrointestinal -Respiratory -Diabetes -Skin conditions -Cancer -Genitourinary -Alcohol dependence -PTSD -Major depression -Generalised Anxiety Disorder -Panic Disorder	Physical-Mental	77 46 31 SCDSMP course = 22 veterans and 15 of their partners from intervention group	9-month intervention. Seen at 1, 3, 6 and 9 months, with telephone calls at 4.5 and 7.5 months Follow-up measures at 18 months	Behaviour change (AUDIT) 9 months Yes	Self-management	Alcohol cessation Psychological Wellbeing	High
Blank 2011, USA	HIV Schizophrenia Spectrum Disorder/ Affective Disorder/ Other serious mental illness	Physical-Mental	238 128 110	12 months. Baseline, 3 months, 6 months, 12 months Follow-up at 24 months.	Clinical (Viral load) 12 months No	Self-management	Medication adherence	Some concerns
Boeschoten, 2017, The Netherlands	MS Depression Anxiety	Physical-Mental	171 85 86	5 to 10 weeks. Baseline, within a week of intervention, 4 months	Depression (BDI-II) 5-10 weeks and 4 months No	Cognitive and/or Behavioural Activation	Disease management	Low
Bogner, 2008, USA	Hypertension Depression	Physical-Mental	64 32 32	4 weeks. Baseline, 2, 4 and 6 weeks.	Depression (CES-D) 6 weeks Yes	Collaborative care	Medication adherence	Low
Chen, 2022, China	Hypertension Depression	Physical - Mental	2365 1232 1133	12 months Baseline, 3, 6, 9, 12 months	Depression (HDRS) and Blood pressure (BP) 12 months Yes	Self-management	Medication adherence Social Inclusion	High
Chwastiak, 2018, USA	Type II diabetes Schizophrenia Schizoaffective disorder Bipolar disorder Major depressive disorder with psychosis	Physical-Mental	35 18 17	3 months. Baseline, 3 months.	Clinical (HbA1c) 3 months N/A test not completed	Collaborative care	Medication adherence Nutrition Physical exercise	Low
Cummings, 2019, USA	Type 2 diabetes Diabetes-related distress or depression	Physical-Mental	139 67 (CBT=48; Lifestyle=19) 72	12 months. Baseline, 6 months (to adjust intervention if necessary), 12 months.	Clinical (HbA1c) 12 months No (approached p=0.06)	Cognitive and/or Behavioural Activation	Disease management Psychological wellbeing	Low
Druss, 2018, USA	Medical illness Diabetes Heart disease Hyperlipidaemia Hypertension Arthritis Hepatitis Asthma/COPD HIV SMI Schizophrenia/ schizoaffective Bipolar disorder Depression OCD PTSD	Physical-Mental	400 198 202	3 months. Baseline, 3 months, 6 months.	Quality of life 6 months Yes	Self-management	Nutrition Physical exercise Medication adherence Psychological wellbeing Social inclusion	Some concerns
Ell, 2010, USA	Type 1 or 2 diabetes Depression	Physical-Mental	387 193 194	12 months. Baseline, 6, 12, and 18 months.	Depression (SLC-20) 6-12-18 months Yes	Collaborative care	Medication adherence	Low
Ell, 2017, USA	Depression Diabetes OR heart disease OR both	Physical-Mental	348 178 170	6 weeks (plus 3 monthly boosters). Baseline, 6 months, 12 months.	Depression (PHQ-9) 12 months No	Self-management	Disease management	Some concerns
Fisher, 2020, Canada	At least 3 chronic conditions Most common: Cardiovascular Kidney/Urogenital Arthritis Gastrointestinal Endocrine Hearing/Vision	Physical-Physical	59 30 29	6 months. Baseline and 6 months.	SF-12 Physical 6 months No	Self-management	Medication adherence Psychological wellbeing	High
Garvey, 2015, Ireland	43 chronic conditions identified, most common: Arthritis Congestive cardiac failure Diabetes Depression Hypertension	Physical-Physical	50 26 24	6 weeks. Baseline and 6 weeks	N/A (participation) 6 weeks yes	Self-management	Social inclusion Psychological wellbeing Medication adherence Physical exercise Nutrition	Some concerns
Goldberg, 2013, USA	Schizophrenia spectrum disorder OR bipolar disorder AND one or more chronic condition, including: Diabetes Arthritis Respiratory disease Cardiovascular disease	Physical-Mental	63 32 31	3 months Baseline, 3 months and 5 months	SF-12 Physical 3 months Yes	Self-management	Nutrition Physical exercise Medication adherence	Some concerns
Goorden, 2017, The Netherlands	Major depressive disorder AND one or more chronic physical condition: Diabetes COPD IBS Heart failure	Physical-Mental	81 42 39	12 months. Baseline, 3, 6, 9, 12 months.	N/A cost effectiveness 12 months	Collaborative care	Medication adherence	High
Griva, 2019, Singapore	Diabetes End stage renal disease	Physical-Mental	44 20 24	3 weeks. Baseline, 3 months	Clinical endpoint (HbA1c) 3 months No	Self-management	Disease management Nutrition	Low
Guo, 2020, China	Atrial Fibrillation AND Congestive heart failure Hypertension Diabetes Prior ischemic stroke Vascular disease Coronary artery disease Peripheral arterial disease Renal dysfunction Liver dysfunction Prior bleeding Prior brain bleeding Hyperthyroidism Cardiomyopathy	Physical-Physical	40 hospitals randomised (20 to each arm) 3324 1646 1678	12 months Baseline, 6 and 12 months.	N/A composite hospital 12 months Yes	Collaborative care	Disease management	Low
Hernandez-Quiles, 2021, Spain	Advanced heart/lung failure/both. AND one of: Hypertension Heart Failure Atrial fibrillation Dyslipemia Diabetes CHD COPD Chronic kidney disease Obesity Chronic anaemia Valvular heart disease Pulmonary hypertension Sleep apnea hypopnea syndrome Hypothyroidism Depression	Physical-Physical	510 255 255	180 days 0, 15, 45, 90, 180 days.	N/A hospital admissions 45, 90 and 180 days Yes	Self-management	Disease management	Low
House, 2018, UK	Type 2 diabetes Obesity Intellectual disability	Physical-Physical	82 41 41	4 months Baseline, 6 month follow-up (reduced to 4 because of project deadlines)	Clinical endpoint (HbA1c) 4-6 months No	Self-management	Disease management	Some concerns
Hoyo, 2022, Spain	Diabetes Depression	Physical - Mental	428 225 203	18 months Baseline, 6, 12, 18 months	Clinical (HbA1c) 18 months Yes	Self-management	Medication adherence	High
Jackson, 2021, Nigeria	HIV Hypertension Other: Diabetes Peptic ulcer disease Renal disease Hypertensive heart disease Oseotoarthritis Haemorrhoids Benign prostatic hyperplasia	Physical-Physical	206 103 103	12 months. Baseline, 6 months, 12 months.	Clinical outcomes (Blood pressure) 12 months Yes	Self-management	Nutrition Physical exercise Smoking and alcohol cessation	Low
Kamradt, 2019, Germany	Type 2 diabetes and Two or more of the following: Coronary heart disease Chronic pain Depression Chronic heart failure COPD Atherosclerosis Cerebrovascular disease	Physical-Physical	495 252 243	9 months. Baseline, 9 months.	Quality of life 9 months No	Collaborative care	Disease management	Some concerns
Kanwal, 2018, USA	HCV Depression	Physical-Mental	309 156 153	6 months Baseline, 6 months, 12 months.	Depression (SLC-20) 12 months Yes	Collaborative care	Physical exercise Social inclusion Psychological wellbeing Medication adherence	Some concerns
Katon, 2004, USA	Diabetes Depression	Physical-Mental	329 164 165	3-6 months. Baseline, 3 months, 6 months, 12 months.	Depression (SLC-90) 6 and 12 months Yes	Collaborative care	Psychological wellbeing	Low
Katon, 2010, USA	Depression Diabetes/Coronary heart disease/both	Physical-Mental	214 106 108	12 months. Baseline, 6 months, 12 months.	Composite depression and clinical 12 months Yes	Collaborative care	Disease management Medication adherence Physical exercise	Low
Khunti, 2021, UK	Conditions accepted in inclusion criteria: Cardiovascular Asthma/COPD High dependency/ LTC's Depression Musculoskeletal	Physical-Physical	353 180 173	6 months. Baseline, 6 months, 12 months.	Behaviour change (physical activity) 12 months Yes	Self-management	Physical exercise	Low
Koesoemadinata, 2021, Indonesia	Tuberculosis Diabetes	Physical-Physical	108 60 48	6 months. Baseline, 6 months.	N/A patient knowledge 6 months No	Cognitive and/or Behavioural Activation	Disease management Nutrition Smoking cessation	Some concerns
Kroenke, 2009, USA	Musculoskeletal pain Depression	Physical-Mental	250 123 127	12 months. Baseline, 1, 3, 6, and 12 months.	Depression (SLC-20) 12 months Yes	Collaborative care	Medication adherence Disease management	Low
Lear, 2021, Canada	2 or more of: Diabetes Heart failure Ischemic heart disease Chronic kidney disease COPD	Physical-Physical	230 (219 - one withdrew after randomisation) 117 (116 - see above) 113	Two years. Baseline, 12 months, 24 months.	N/A Hospital admissions 24 months No	Self-management	Medication adherence Nutrition Physical exercise Psychological wellbeing Smoking cessation	Low
Lenferink, 2019, The Netherlands and Australia	COPD and one or more of: Ischemic heart disease Chronic heart failure Diabetes Anxiety Depression	Physical-Physical	201 102 99	4 weeks intensive and 3 follow up calls at weeks 8, 20 and 36 Baseline, 6 months, 12 months.	COPD exacerbation 12 months No	Self-management	Disease management Nutrition Physical exercise	Some concerns
Markle-Reid, 2018, Canada	Type 2 diabetes Top 3 most common chronic conditions: Hypertension Cardiovascular Arthritis	Physical-Physical	159 80 79	6 months. Baseline, 6 months.	SF-12 physical and mental 6 months Mental - yes Physical - no	Self-management	Disease management Nutrition	Low
Markle‑Reid, 2023, Canada	Stroke One or more of: Cardiovascular Musculoskeletal Gastrointestinal Hearing or vision Diabetes Pain Kidney disease	Physical - Physical	90 44 46	6 months Baseline, 6 months	Hospital readmission 6 months No	Collaborative Care	Medication adherence Physical exercise	Some Concerns
McBain, 2024, Malawi	Depression One or more other chronic condition	Physical - Mental	487 Sequence 1: 97 Sequence 2: 175 Sequence 3: 64 Sequence 4: 86 Sequence 5: 65	3-months Baseline, 3, 6, 12, 15	Depression (PHQ-9) Functioning (WHODAS) 3 months Yes	Cognitive and/or Behavioural Activation	Medication adherence Social Inclusion Psychological wellbeing	Low
McDermott, 2015, Australia	Type 2 diabetes One or more other significant comorbidity	Physical-Physical	213 100 113	18 months. Baseline, 18 months.	Clinical (HbA1c) 18 months yes	Self-management	Disease management Medication adherence Nutrition Smoking cessation	Low
Merlin, 2018, USA	HIV Chronic pain	Physical-Physical	44 22 22	12 weeks. Baseline, 12 weeks	Pain (BPI) 12 weeks no	Self-management	Psychological wellbeing Physical exercise	Some concerns
Miklavcic, 2020, Canada	Type 2 diabetes Two or more other chronic conditions	Physical-Physical	132 70 62	6 months. Baseline, 6 months.	Physical functioning 6 months No	Collaborative care	Physical activity Disease management	High
Morgan, 2013, Australia	Depression Type 2 diabetes/ coronary heart disease (or both)	Physical-Mental	400 206 194	6 months. Baseline, 6 months, 12 months	Depression (PHQ-9) 6 months Yes	Cognitive and/or Behavioural Activation	Psychological wellbeing	Some concerns
Naik, 2019, USA	Diabetes Depression	Physical-Mental	225 136 89	6 months Baseline, 6 months, 12 months.	Depression (PHQ-9) and clinical (HbA1c) 6 and 12 months No	Self-management	Psychological wellbeing Nutrition Physical exercise Medication adherence	Low
Ose, 2019, USA	Type 2 diabetes Two or more other chronic conditions including: Artherosclerosis Coronary heart disease Chronic obstructive lung disease Asthma Cerebrovascular diseases Depression Heart failure Parkinsons Chronic pain	Physical-Physical	495 252 243	9 months Baseline, 9 months.	Self-care (Summary of Diabetes Self-Care Activities Measure (SDSCA-G) 9 months No	Self-management	Disease management	Low
O'Toole, 2021, Ireland	Conditions not listed. Mean 4.5 per participant	Physical-Physical	149 78 71	6 weeks. Baseline, 6 weeks, 6 months.	Quality of life (EQ-5D-3L) and behaviour change (participation) 6 weeks No	Self-management	Nutrition Physical exercise Psychological wellbeing Medication adherence	Some concerns
Park, 2014, South Korea	Two or more of: Stroke Parkinsons Dementia	Physical-Physical	43 21 22	8 weeks. Baseline, 8 weeks	self-management behaviours, self-efficacy, and health status 8 weeks Yes	Cognitive and/or Behavioural Activation	Physical exercise	Low
Pibernik-Okanovic, 2009, Croatia	Diabetes Depression	Physical-Mental	50 25 25	5 weeks Baseline, 6 months, 12 months	Depression (CES-D) and clinical (HbA1c) 6 and 12 months No	Self-management	Psychological wellbeing	Low
Rose, 2018, Canada	COPD and two or more of: Cardiovascular disease Depression Diabetes Osteopenia and osteoporosis Gastro-oesophageal reflux disease Hypothyroidism Osteoarthritis Glaucoma and cataracts Cachexia and malnutrition Chronic kidney disease Anxiety Peripheral muscle dysfunction Obstructive sleep apnoea Lung cancer Cerebrovascular accident	Physical-Physical	470 236 234	12 months. Baseline, 3 months, 6 months, and 12 months.	Hospital admissions 12 months No	Cognitive and/or Behavioural Activation	Disease management	Low
Ross, 2005, Canada	Asthma Panic disorder	Physical-Mental	48 (25 analysed) 25 (15 analysed) 23 (10 analysed)	8 weeks. Intervention group: Baseline, 8 weeks, and 6 month follow-up. Wait-list control group: baseline (coincided with IG pre), 8 weeks (coincided with IG post), 16 weeks, and 6 month follow-up	Panic disorder and asthma outcomes 8 weeks Yes	Cognitive and/or Behavioural Activation	Psychological wellbeing	Some Concerns
Sajatovic, 2017, USA	Serious mental illness Type 2 diabetes	Physical-Mental	200 100 100	60 weeks. Baseline, 13 weeks, 30 weeks, 60 weeks	Psychiatric symptoms 60 weeks yes	Self-management	Disease management Nutrition	Some Concerns
Salisbury, 2018, UK	Cardiovascular disease or chronic kidney disease Stroke or transient ischaemic attack Diabetes COPD or asthma Epilepsy Atrial fibrillation Serious mental illness Depression Dementia Learning disability Rheumatoid arthritis	Physical-Physical	33 practices randomised (17 to intervention, 16 to control). 1546 797 749	6 months. Baseline, 9 months, 15 months	Quality of life (EQ-5D-3L) 15 months No	Collaborative care	Disease management Medication adherence	Some concerns
Schneider, 2015, USA	Type 2 diabetes Depression	Physical-Mental	29 15 14	6 months. Baseline, 3 months, 6 months.	Clinical outcomes (HbA1c) and depression (BDI-II) 3 and 6 months No	Cognitive and/or Behavioural Activation	Physical exercise	Low
Srinivasan, 2022, India	Depression Diabetes and/or Cardiovascular conditions	Physical - Mental	2486 1222 1264	12 months Baseline, 3, 6, 12 months	Depression (PHQ-9) 12 months Yes	Collaborative Care	Psychological wellbeing Nutrition Physical exercise Alcohol and smoking cessation	High
Takahashi, 2012, USA	Myocardial infarction Congestive heart failure COPD Diabetes Renal disease	Physical-Physical	205 102 103	12 months Baseline, 12 months	Hospital admissions 12 months No	Self-management	Disease management	Some concerns
Taylor, 2003, USA	Diabetes And one or more of: Hypertension CVD Dyslipidaemia	Physical-Physical	169 84 85	12 months Baseline, 12 months	Clinical outcome (HbA1c) 12 months Yes	Collaborative care	Disease management Medication adherence Psychological wellbeing Alcohol cessation	Low
Vera, 2010, USA	Depression And one or more of: Diabetes Hypothyroidism Asthma Hypertension Chronic bronchitis Arthritis Heart disease High cholesterol Stroke	Physical-Mental	179 89 90	6 months. Baseline, 8, 16 and 24 weeks.	Depression (SCL-20) and Functioning (SF-36) 6 months Yes	Collaborative care	Psychological wellbeing	Low
Wakefield, 2011, USA	Type 2 diabetes Hypertension	Physical-Physical	302 102 (low intensity) / 93 (high intensity) 107	6 months. Baseline, 6 months, 12 months	Clinical (HbA1c and SBP) 6 month Yes	Self-management	Disease management Nutrition Physical exercise Smoking cessation Medication adherence	Low
Wang, 2025, China	Diabetes Depression	Physical - Mental	630 275 355	12 months Baseline, 6, 12 months	Depression (SCL-20) Clinical (HbA1c) 6 and 12 months Yes	Collaborative Care	Disease management	Some Concerns
Williams, 2012, Australia	Diabetes Chronic kidney disease/diabetic kidney disease Hypertension	Physical-Physical	80 39 41	3 months. Baseline, 3 months, 6 months, 9 months.	Medication adherence 3-6-9 months No	Self-management	Disease management Medication adherence	Low
Wilson, 2018, USA	Depression Any other chronic disease (most common: chronic pain, multiple sclerosis, cardiovascular disease, mental disorder)	Physical-Mental	53 27 26	8 weeks. Baseline, 4 weeks, 8 weeks.	Depression (PHQ-8) 8 weeks Yes	Cognitive and/or Behavioural Activation	Psychological wellbeing	Some concerns
Yu, 2020, Canada	Diabetes AND two of: Heart disease Stroke Hypertension Cancer Chronic lung disease Arthritis Inflammatory bowel disorder Urinary incontinence	Physical-Physical	10 primary care practices were randomised (5 in each arm). 213 102 111	6 months Baseline, 6 months, 12 months.	Behaviour change (Decisional conflict) 12 months No	Self-management	Disease management	Some concerns
