# Supplementary material for: Identifying the active components through the behaviour change techniques taxonomy in complex interventions for people living with multiple long‐term health conditions: A systematic review
Source: Br J Health Psychol. 2025 Aug 27;30(3):e70019. doi: 10.1111/bjhp.70019 (PMC12391746; doi:10.1111/bjhp.70019)
Supplement: Supplementary file 5 — Supplementary Table 3: Coding and summary of the behaviour change techniques used in the 59 included RCTs. [file BJHP-30-0-s003.xlsx]

## Sheet: Sheet1
Lead Author Year Country	1.1	1.2	1.3	1.4	1.5	1.6	1.7	1.9	2.1	2.2	2.3	2.4	2.5	2.6	2.7	3.1	3.2	3.3	4.1	4.4	5.1	5.2	5.4	5.6	6.1	6.2	6.3	7.1	7.3	7.8	8.1	8.3	8.7	9.1	9.3	10.2	10.1	11.1	11.2	12.2	12.5	12.6	13.2	15.1	Total
Ali, 2020, India	1			1			1		1				1	1		1			1																			1							9
Aragones, 2019, Spain	1	1				1							1	1	1	1					1							1															1		10
Barley, 2014	1	1	1	1							1					1																													6
Barrowclough, 2001	1	1						1								1																													4
Battersby, 2013	1	1		1							1				1	1			1		1		1																						9
Blank, 2011										1	1																	1										1			1				5
Boeschoten, 2017		1														1																													2
Bogner, 2008				1									1			1					1		1															1	1	1					8
Chen, 2022	1			1	1								1			1					1																	1							7
Chwastiak, 2018				1									1			1					1																								4
Cummings, 2019		1											1	1		1	1															1						1	1						8
Druss, 2018	1	1		1				1							1	1			1		1				1																				9
Ell, 2017		1		1											1						1				1						1														6
Ell, 2010		1											1			1																						1							4
Fisher, 2020	1	1		1									1																																4
Garvey, 2015			1				1									1					1													1				1							6
Goldberg, 2013	1	1		1			1									1					1				1		1																		8
Goorden, 2017		1											1																									1							3
Griva, 2019	1	1		1	1					1				1		1																													7
Guo, 2020											1		1	1							1																	1							5
Hernandez-Quiles, 2020												1																1													1				3
House, 2018	1	1		1			1				1					1	1											1																	8
Hoyo, 2022		1							1		1					1		1			1							1		1		1						1	1						11
Jackson, 2021											1					1					1							1										1							5
Kamradt, 2019		1			1					1			1	1														1																	6
Kanwal, 2018		1							1				1			1					1																	1							6
Katon, 2004		1											1			1																						1							4
Katon, 2010	1	1	1	1					1			1	1	1	1	1			1		1		1															1			1			1	16
Khunti, 2021	1										1														1			1													1				5
Koesoemadinata, 2021													1	1							1																	1							4
Kroenke, 2009		1		1						1			1			1					1										1							1	1						9
Lear, 2021			1	1								1		1														1	1																6
Lenferink, 2019				1						1	1			1					1		1				1			1			1														9
Markle-Reid, 2018				1																																									1
Markle-Reid, 2023	1			1									1			1	1				1				1						1							1	1						10
McBain, 2024		1											1			1					1																	1	1						6
McDermott, 2015			1											1		1					1																								4
Merlin, 2018			1								1				1		1	1			1					1								1									1	1	10
Miklavcic, 2020			1										1				1	1	1		1																								6
Morgan, 2013		1	1	1			1						1	1		1					1																	1							9
Naik, 2019	1	1		1	1								1	1							1			1															1						9
Ose, 2019			1										1			1																													3
O'Toole, 2021	1				1																1				1										1		1		1					1	8
Park, 2014	1	1											1			1					1										1			1											7
Pibernik-Okanovic, 2009		1		1							1										1		1	1							1								1				1		9
Rose, 2018		1		1							1					1					1													1				1						1	8
Ross, 2005				1			1				1					1					1			1	1						1			1					1				1		11
Sajatovic, 2017	1	1		1	1											1					1				1	1								1											9
Salisbury, 2018			1	1										1							1							1										1							6
Schneider, 2016	1	1						1			1	1					1		1						1						1	1	1	1											12
Srinivasan, 2022		1	1				1	1							1	1					1										1							1				1			10
Takahashi, 2012												1		1														1																	3
Taylor, 2003	1	1		1								1	1	1																								1							7
Vera, 2010		1							1				1			1					1			1														1							7
Wakefield, 2011		1										1	1	1	1				1		1				1			1													1				10
Wang, 2025		1	1	1						1	1		1			1																		1				1							9
Williams, 2012		1	1									1		1		1			1		1	1			1	1		1										1						1	13
Wilson, 2018	1											1								1			1	1				1			1			1		1			1				1		11
Yu, 2020			1	1			1					1													1																				5
Total	21	34	14	28	6	1	8	4	5	6	15	10	27	18	8	35	6	3	9	1	35	1	5	5	13	3	1	15	1		10	3	1	9	1	1	1	26	11	1	5		5	5
